# Supplementary material for: Gut Microbiota and Metabolic Alterations Associated with Heart Failure and Coronary Artery Disease
Source: Int J Mol Sci. 2024 Oct 20;25(20):11295. doi: 10.3390/ijms252011295 (PMC11508380; doi:10.3390/ijms252011295)
Supplement: Supplementary file 1 [file ijms-25-11295-s001.zip]

Archive with 1 entries (1 files):
- ijms-3215413-supplementary.xlsx
