# Supplementary material for: Gut Microbiota and Metabolic Alterations Associated with Heart Failure and Coronary Artery Disease
Source: Int J Mol Sci. 2024 Oct 20;25(20):11295. doi: 10.3390/ijms252011295 (PMC11508380; doi:10.3390/ijms252011295)
Supplement: Supplementary file 1 [file ijms-25-11295-s001.zip › ijms-3215413-supplementary.xlsx]

## Sheet: Table S1а (main_clin)
Table S1. a. Summary of main clinical characteristics (all participants)
Characteristic	HFrEF		CAD		Control		HFrEF-	HFrEF-	CAD-
	median [int] / %	n total	median [int] / %	n total	median [int] / %	n total	CAD, p	control, p	control, p
Age, y	71.00 [62.50, 74.00]	43	66.00 [59.00, 71.00]	93	54.00 [46.00, 60.00]	53	>0.05	<0.001	<0.001
BMI, kg/m2	28.96 [26.03, 31.63]	43	29.04 [27.38, 31.53]	93	27.76 [23.32, 30.35]	53	>0.05
NYHA class, n							-
I	0.14	6		-		-
II	0.72	31		-		-
III	0.14	6		-		-
IV	0	0		-		-
Previous MI	90.7	43	54.8	93	0	53	<0.001	<0.001	<0.001
Coronary artery revascularization	0	43	0	93	0	53	>0.05	<0.001	<0.001
CRT-D	40.6	32	0	93	0	53	<0.001	<0.001	not applicable
Hypertension	86	43	91.4	93	58.5	53	>0.05	0.016	<0.001
AF	44.2	43	24.7	93	0	53	>0.05	<0.001	0.001
Catheter ablation	9.3	43	4.3	93	0	53	>0.05	>0.05	>0.05
Episodes of VT/VF	25.6	43	5.4	93	1.9	53	0.005	0.005	>0.05
Dyslipidemia	74.4	43	77.4	93	39.6	53	>0.05	0.004	<0.001
Type 2-diabetes	18.6	43	6.5	93	0	53	>0.05	0.003	>0.05
p-values for Mann-Whitney (quantitative parameters) or χ² / Fisher test (qualitative parameters)

## Sheet: Table S1b (main_clin_subgr)
Table S1. b. Summary of main clinical characteristics for TMAO/IS subgroups
Characteristic	HFrEF		CAD		Control		HFrEF-	HFrEF-	CAD-
	median [int] / %	n total	median [int] / %	n total	median [int] / %	n total	CAD, p	control, p	control, p
Age, y	67,50 [62,00, 72,75]	30	62,50 [57,25, 65,75]	30	56,50 [51,00, 61,25]	20	>0.05	<0.001	<0.001
BMI, kg/m2	29,37 [26,99, 32,01]	30	29,01 [27,47, 31,72]	30	28,21 [26,65, 30,35]	20	>0.05
NYHA class, n							-
I	0.14	6		-		-
II	0.72	31		-		-
III	0.14	6		-		-
IV	0	0		-		-
Previous MI	90.0%	30	50.0%	30	0.0%	20	0.011	<0.001	0.004
Coronary artery revascularization	86.7%	30	83.3%	30	0.0%	20	>0.05	<0.001	<0.001
CRT-D	40.0%	30	3.1%	30	0.0%	20	0.003	0.019	>0.05
Hypertension	83.3%	30	80.0%	30	60.0%	20	>0.05
AF	43.3%	30	20.0%	30	0.0%	20	>0.05	0.012	>0.05
Catheter ablation	10.0%	30	0.0%	30	0.0%	20	>0.05
Episodes of VT/VF	23.3%	30	3.3%	30	0.0%	20	>0.05
Dyslipidemia	70.0%	30	80.0%	30	30.0%	20	>0.05	0.045	0.007
Type 2-diabetes	16.7%	30	10.0%	30	0.0%	20	>0.05
p-values for Mann-Whitney (quantitative parameters) or χ² / Fisher test (qualitative parameters)

## Sheet: Table S2a (lab)
Table S2. a. Summary of main laboratory tests of the study groups (all participants).
Characteristic	HFrEF		CAD		Control		HFrEF-CAD, p	HFrEF-control, p	CAD-control, p
	median [int] / %	n	median [int] / %	n	median [int] / %	n
eGFR, mL/min/1.73 m2	69,00 [52,00, 85,00]	42	80,00 [69,50, 91,00]	92	87,00 [77,00, 100,25]	52	0.004	<0.001	0.013
CrCl, mL/min	81,50 [60,25, 97,00]	30	101,00 [88,00, 121,00]	32	101,50 [86,00, 126,00]	20	0.005	0.011	>0.05
Glucose, mmol/L	6,00 [5,60, 6,55]	35	5,80 [5,50, 6,33]	88	5,60 [5,30, 6,00]	37	>0.05	0.032	>0.05
ALT, U/L	15,50 [13,00, 22,00]	28	21,00 [14,75, 26,00]	88	21,00 [16,00, 25,00]	37	>0.05
AST, U/L	18,50 [17,00, 22,00]	28	21,00 [16,00, 25,00]	88	20,00 [18,00, 25,00]	37	>0.05
Total cholesterol, mmol/L	4,10 [3,63, 4,80]	30	4,15 [3,70, 5,45]	90	5,75 [5,23, 6,48]	18	>0.05	<0.001	0.001
LDL-C, mmol/L	2,27 [1,70, 2,99]	41	2,19 [1,80, 3,15]	87	3,62 [2,72, 4,22]	32	>0.05	<0.001	<0.001
HDL-C, mmol/L	1,10 [0,90, 1,24]	42	1,13 [1,03, 1,42]	91	1,34 [1,20, 1,56]	33	>0.05	0.001	0.016
TG, mmol/L	1,45 [1,01, 1,95]	42	1,30 [0,95, 1,81]	91	1,59 [0,87, 2,11]	33	>0.05
p-values for Mann-Whitney test

## Sheet: Table S2b (lab_subgr)
Table S2. b. Summary of main laboratory tests of the study groups for TMAO/IS subgroups
Characteristic	HFrEF		CAD		Control		HFrEF-CAD, p	HFrEF-control, p	CAD-control, p
	median [int] / %	n	median [int] / %	n	median [int] / %	n
eGFR, mL/min/1.73 m2	69.00 [54.2, 84.50]	30	90.00 [74.25, 94.50]	30	88.00 [76.50, 92.50]	20	0.005	0.009	>0.05
CrCl, mL/min	81.50 [60.25, 97.00]	30	100.50 [86.00, 120.25]	30	101.50 [86.00, 126.00]	20	0.012	0.017	>0.05
Glucose, mmol/L	6.00 [5.60, 6.58]	30	5.90 [5.50, 6.40]	29	6.00 [5.68, 6.23]	20	>0.05
ALT, U/L	15.00 [12.50, 22.00]	23	23.50 [18.50, 31.00]	30	23.50 [16.75, 27.75]	20	0.011	>0.05	>0.05
AST, U/L	18.00 [17.00, 22.00]	23	23.00 [18.25, 26.00]	30	20.00 [17.75, 25.00]	20	>0.05
Total cholesterol, mmol/L	4.10 [3.63, 4.80]	30	4.40 [3.70, 5.58]	30	5.75 [5.23, 6.48]	18	>0.05	<0.001	0.021
LDL-C, mmol/L	2.27 [1.70, 2.95]	29	2.40 [1.78, 3.09]	27	3.56 [2.68, 3.80]	16	>0.05	0.006	0.044
HDL-C, mmol/L	1.11 [0.90, 1.24]	30	1.08 [0.91, 1.30]	30	1.29 [1.17, 1.40]	17	>0.05
TG, mmol/L	1.25 [1.01, 1.91]	30	1.56 [1.04, 1.98]	30	1.70 [0.99, 2.30]	17	>0.05
p-values for Mann-Whitney test

## Sheet: Table S3a (echo)
Table S3. a. Echocardiographic parameters of the study groups
Characteristic	HFrEF median [int]	n	CAD median [int]	n	Control median [int]	n	HFrEF- CAD, p	HFrEF- control, p	CAD- control, p
IVS, cm	4,75 [3,68, 5,70]	40	3,30 [3,00, 3,70]	89	3,20 [2,98, 3,30]	52	<0.001	<0.001	0/029
LVPW, cm	6,40 [6,00, 6,95]	43	5,20 [4,90, 5,40]	89	5,00 [4,70, 5,10]	53	<0.001	<0.001	0.006
LV mass, g	259,00 [218,00, 322,50]	43	223,00 [180,00, 243,00]	81	170,00 [140,00, 192,00]	53	0.002	<0.001	<0.001
LVMI, g/m2	131,00 [108,50, 152,50]	43	112,00 [91,00, 125,75]	80	86,00 [76,00, 98,00]	53	0.002	<0.001	<0.001
ESV, mL	144,00 [102,50, 169,00]	43	45,00 [36,00, 54,00]	88	40,00 [33,00, 46,00]	53	<0.001	<0.001	0.023
EDV, mL	214,00 [181,00, 248,00]	43	124,00 [110,75, 142,25]	88	111,00 [102,00, 126,00]	53	<0.001	<0.001	0.001
LVSD, cm	1,00 [0,70, 1,20]	43	1,10 [1,00, 1,30]	89	1,00 [0,80, 1,10]	53	0.013	>0.05	<0.001
LVDD, cm	0,90 [0,80, 1,20]	43	1,00 [1,00, 1,20]	89	1,00 [0,90, 1,00]	53	>0.05	>0.05	<0.001
EF, %	35,00 [29,50, 40,00]	43	64,00 [59,00, 68,00]	88	65,00 [61,00, 67,00]	53	<0.001	<0.001	>0.05
SV, mL	72,00 [62,50, 85,50]	43	80,00 [68,00, 91,00]	87	70,00 [64,00, 82,00]	53	0.049	>0.05	0.005
RV, cm	3,20 [3,00, 3,50]	43	3,00 [2,80, 3,30]	88	2,90 [2,80, 3,40]	53	0.041	0.048	>0.05
ePASP, mm Hg	38,00 [28,00, 44,50]	43	30,00 [26,00, 34,00]	87	26,00 [23,00, 28,00]	52	<0.001
LA volume, mL	135,00 [105,50, 140,75]	32	82,00 [70,00, 90,75]	54	58,00 [47,00, 71,00]	37	<0.001
LAVI, mL /m2	58,00 [45,00, 68,50]	43	39,04 [35,24, 43,75]	70	31,00 [25,00, 35,25]	52	<0.001
p-values for Mann-Whitney test

## Sheet: Table S3b (echo_subgr)
Table S3. b. Echocardiographic parameters of the study groups for TMAO/IS subgroups
Characteristic	HFrEF median [int]	n	CAD median [int]	n	Control median [int]	n	HFrEF- CAD, p	HFrEF- control, p	CAD- control, p
IVS, cm	4.75 [3.68, 5.63]	28	3.45 [3.20, 3.98]	30	3.25 [3.05, 3.40]	20	<0.001	<0.001	>0.05
LVPW, cm	6.45 [6.23, 6.88]	30	5.30 [5.13, 5.50]	30	5.10 [4.90, 5.20]	20	<0.001	<0.001	0.050
LV mass, g	271.00 [233.25, 331.75]	30	230.50 [191.25, 287.50]	30	189.50 [170.00, 205.75]	20	0.047	<0.001	0.021
LVMI, g/m2	132.50 [115.25, 153.75]	30	111.00 [95.00, 132.50]	30	93.50 [83.50, 101.25]	20	>0.05	<0.001	0.013
ESV, mL	146.00 [110.25, 172.00]	30	49.00 [41.75, 58.00]	30	42.50 [39.75, 46.00]	20	<0.001	<0.001	>0.05
EDV, mL	216.00 [194.50, 244.75]	30	138.00 [120.00, 152.50]	30	124.50 [109.75, 132.25]	20	<0.001	<0.001	>0.05
LVSD, cm	1.00 [0.80, 1.28]	30	1.10 [1.00, 1.30]	30	1.00 [0.90, 1.10]	20	>0.05	>0.05	0.022
LVDD, cm	0.90 [0.80, 1.20]	30	1.10 [1.00, 1.20]	30	1.00 [0.98, 1.00]	20	>0.05
EF, %	34.50 [29.25, 40.00]	30	64.00 [59.00, 66.92]	30	64.95 [60.88, 67.50]	20	<0.001	<0.001	>0.05
SV, mL	74.00 [64.00, 89.00]	30	89.50 [77.25, 98.75]	30	82.00 [72.50, 85.00]	20	0.037	>0.05	>0.05
RV, cm	3.30 [3.00, 3.58]	30	3.25 [2.90, 3.40]	30	3.15 [2.90, 3.40]	20	>0.05
ePASP, mm Hg	37.00 [28.00, 40.75]	30	30.00 [27.00, 35.00]	30	26.00 [25.00, 27.50]	19	>0.05	0.002	0.015
LA volume, mL	136.50 [116.00, 142.25]	30	81.50 [68.50, 92.00]	30	70.00 [57.50, 76.25]	20	<0.001	<0.001	0.029
LAVI, mL /m2	64.00 [56.00, 71.25]	30	39.00 [34.25, 44.00]	30	34.00 [29.50, 36.25]	20	<0.001	<0.001	0.006
p-values for Mann-Whitney test

## Sheet: Table S4a (medic)
Table S4. a. Medications taken by each group
Characteristic	HFrEF (n=43)	CAD (n=93)	Control (n=53)	HFrEF- CAD, p	HFrEF- control, p	CAD- control, p
β -blockers, n (%)	79.1	66.7	11.3	>0.05	<0.001	<0.001
RAAS inhibitors, n (%)	95.3	86	39.6	>0.05	<0.001	<0.001
CCBs, n (%)	16.3	37.6	9.4	0.048	>0.05	0.002
Antiplatelet agents, n (%)	65.1	84.9	7.5	0.034	<0.001	<0.001
Anticoagulants, n (%)	37.2	19.4	5.7	>0.05	<0.001	>0.05
Statins, n (%)	72.1	86	20.8	>0.05	<0.001	<0.001
Diuretics, n (%)	72.1	30.1	15.1	<0.001	<0.001	>0.05
Mineralocorticoid-receptor antagonists, n (%)	74.4	11.8	5.7	<0.001	<0.001	>0.05
Antiarrhythmics, n (%)	7	8.6	3.8	>0.05
PPI, n (%)	37.2	40.9	11.3	>0.05	0.015	0.001
p-values for χ² / Fisher test (qualitative parameters)

## Sheet: Table S4b (medic_subgr)
Table S4. b. Medications taken by each group for TMAO/IS subgroups
Characteristic	HFrEF (n=30)	CAD (n=30)	Control (n=20)	HFrEF- CAD, p	HFrEF- control, p	CAD- control, p
β -blockers, n (%)	76.7	63.3	0	>0.05	<0.001	0.011
RAAS inhibitors, n (%)	93.3	96.7	40.0	>0.05	0.001	<0.001
CCBs, n (%)	20.0	26.7	5.0	>0.05
Antiplatelet agents, n (%)	70.0	80.0	0	>0.05	0.003	<0.001
Anticoagulants, n (%)	33.3	13.3	0	>0.05
Statins, n (%)	76.7	80.0	30.0	>0.05	0.013	0.007
Diuretics, n (%)	70.0	30.0	10.0	0.019	0.001	>0.05
Mineralocorticoid-receptor antagonists, n (%)	73.3	20.0	0	<0.001	0.001	>0.05
Antiarrhythmics, n (%)	6.7	10.0	5.0	>0.05
PPI, n (%)	33.3	33.3	10.0	>0.05
p-values for χ² test

## Sheet: Table S5 (diet)
Table S5. Characteristics of the diet of study participants
Characteristic	HFrEF (median [int], n=41)	CAD (median [int], n=85)	Control (median [int], n=35)	HFrEF- CAD, p	HFrEF- control, p	CAD- control, p
Total dietary fiber intake	6.00 [5.00, 8.00]	6.00 [5.00, 8.00]	6.00 [5.00, 7.00]	>0.05
Total fruits and vegetables (including whole fruits)	3.00 [2.00, 3.00]	3.00 [2.00, 4.00]	3.00 [2.00, 3.50]	>0.05
Green vegetables	2.00 [1.00, 3.00]	2.00 [1.00, 3.00]	2.00 [1.00, 2.00]	>0.05
Plant and animal proteins	4.00 [3.00, 5.00]	4.00 [3.00, 5.00]	5.00 [4.00, 5.00]	>0.05
Red and white meat	2.00 [1.00, 2.00]	2.00 [1.00, 2.00]	2.00 [2.00, 3.00]	>0.05	0.021	0.006
Fish	1.00 [0.00, 1.00]	1.00 [1.00, 2.00]	1.00 [0.00, 1.00]	>0.05	>0.05	0.021
Saturated fats, including trans fats	2.00 [1.00, 3.00]	2.00 [1.00, 4.00]	3.00 [2.00, 3.50]	>0.05
Trans fats	1.00 [0.00, 2.00]	1.00 [0.00, 1.00]	1.00 [0.50, 2.00]	>0.05
Unsaturated fats	2.00 [0.00, 3.00]	2.00 [1.00, 3.00]	2.00 [1.50, 3.00]	>0.05
Salt consumption	2.00 [1.00, 2.00]	2.00 [1.00, 2.00]	2.00 [1.00, 2.00]	>0.05
Simple carbohydrates, including starch	3.00 [2.00, 5.00]	4.00 [2.00, 5.00]	4.00 [3.50, 5.00]	>0.05	0.05	0.045
Added sugars, including fructose	2.00 [1.00, 3.00]	2.00 [1.00, 3.00]	3.00 [2.00, 3.00]	>0.05
Only added sugars	1.00 [0.00, 1.00]	1.00 [0.00, 2.00]	1.00 [1.00, 1.50]	>0.05
Dairy products (including milk, yogurt, cheese and/or fortified soy drinks)	2.00 [1.00, 4.00]	2.00 [1.00, 3.00]	2.00 [2.00, 3.00]	>0.05
p-values for Mann-Whitney test

## Sheet: Table S6 (phyla)
Table S6. Phylum-level gut microbiota composition of the study groups
Phyla, %	HFrEF median [int]	CAD median [int]	Control median [int]	HFrEF- CAD, p	HFrEF- control, p	CAD- control, p
Bacillota	70.9 [62.7; 78.1]	72.4 [58.9;82.4]	45.6 [37.1; 49.7]	>0.05	< 0.001	< 0.001
Bacteroidota	10.4 [4.45; 18.9]	12.0 [4.56;25.7]	49.6 [45.1; 52.4]	>0.05	< 0.001	< 0.001
Actinomycetota	1.68 [1.2; 2.98]	1.37 [0.665; 2.92]	0.158 [0.053; 0.363]	>0.05	0.020	0.014
Verrucomicrobiota	0.763 [0.1; 3.36]	0.526 [0.047; 2.1]	0.026 [0; 0.426]	>0.05	0.003	>0.05
Alphaproteobacteriota	4.5 [1.56; 13.3]	3.08 [0.981; 8.68]	3.97 [1.59; 8.66]	>0.05	>0.05	>0.05
Methanobacteriota	0.158 [0; 1.03]	0.074 [0; 0.386]	0 [0; 0.005]	>0.05	>0.05	0.024
Bacillota/Bacteroidota	6.87 [3.39; 16.2]	6.14 [2.42; 18]	0.92 [0.657;1.1]	>0.05	< 0.001	< 0.001
p-values for GLM test on raw counts

[truncated: 4 more sheets: Tables S7&S8 (RF_optim), Table S9 (RF_features), Table S10 (MaAsLin2RF), Table S11 (networks)]
